# Supplementary material for: Measures of Perceived Neighborhood Food Environments and Dietary Habits: A Systematic Review of Methods and Associations
Source: Nutrients. 2022 Apr 24;14(9):1788. doi: 10.3390/nu14091788 (PMC9099956; doi:10.3390/nu14091788)
Supplement: Supplementary file 1 [file nutrients-14-01788-s001.zip]

Archive with 1 entries (1 files):
- nutrients-1654171-supplementary.pdf
